# Supplementary material for: Antimicrobial Potential of Cannabinoids: A Scoping Review of the Past 5 Years
Source: Microorganisms. 2025 Feb 2;13(2):325. doi: 10.3390/microorganisms13020325 (PMC11858408; doi:10.3390/microorganisms13020325)
Supplement: Supplementary file 1 [file microorganisms-13-00325-s001.zip]

Archive with 1 entries (1 files):
- microorganisms-3309025-supplementary.pdf
